# Supplementary material for: Designing a Patient-Friendly Website for Newly Diagnosed Cancer Patients with the Participatory Health Research Approach
Source: Int J Environ Res Public Health. 2022 Feb 10;19(4):1969. doi: 10.3390/ijerph19041969 (PMC8872440; doi:10.3390/ijerph19041969)
Supplement: Supplementary file 1 [file ijerph-19-01969-s001.zip]

Archive with 1 entries (1 files):
- ijerph-1545346-supplementary.pdf
